# Supplementary material for: Brucella BtpB Manipulates Apoptosis and Autophagic Flux in RAW264.7 Cells
Source: Int J Mol Sci. 2022 Nov 20;23(22):14439. doi: 10.3390/ijms232214439 (PMC9693124; doi:10.3390/ijms232214439)
Supplement: Supplementary file 1 [file ijms-23-14439-s001.zip]

Archive with 1 entries (1 files):
- ijms-1939012-supplementary.pdf
